# Supplementary material for: Association of miR-146a-5p and miR-21-5p with Prognostic Features in Melanomas
Source: Cancers (Basel). 2024 Apr 26;16(9):1688. doi: 10.3390/cancers16091688 (PMC11083009; doi:10.3390/cancers16091688)
Supplement: Supplementary file 1 [file cancers-16-01688-s001.zip]

Archive with 1 entries (1 files):
- cancers-2925583-supplementary.pdf
